# Supplementary material for: Assessment of medical information on irritable bowel syndrome information in Wikipedia and Baidu Encyclopedia: comparative study
Source: PeerJ. 2024 May 24;12:e17264. doi: 10.7717/peerj.17264 (PMC11129691; doi:10.7717/peerj.17264)
Supplement: Data S1 [file peerj-12-17264-s001.zip]

Archive with 122 entries (116 files):
- σÄƒσoïμò░μì«/
- __MACOSX/._σÄƒσoïμò░μì«
- σÄƒσoïμò░μì«/.DS_Store
- __MACOSX/σÄƒσoïμò░μì«/._.DS_Store
- σÄƒσoïμò░μì«/Wikipedia/
- __MACOSX/σÄƒσoïμò░μì«/._Wikipedia
- σÄƒσoïμò░μì«/Baidu/
- __MACOSX/σÄƒσoïμò░μì«/._Baidu
- σÄƒσoïμò░μì«/IBSΦ»äσêåτ╗ôμ₧£/
- __MACOSX/σÄƒσoïμò░μì«/._IBSΦ»äσêåτ╗ôμ₧£
- σÄƒσoïμò░μì«/Wikipedia/2-Functional constipation - Wikipedia.pdf
- __MACOSX/σÄƒσoïμò░μì«/Wikipedia/._2-Functional constipation - Wikipedia.pdf
- σÄƒσoïμò░μì«/Wikipedia/Neurogenic bowel dysfunction - Wikipedia.pdf
- __MACOSX/σÄƒσoïμò░μì«/Wikipedia/._Neurogenic bowel dysfunction - Wikipedia.pdf
- σÄƒσoïμò░μì«/Wikipedia/Levator ani syndrome - Wikipedia.pdf
- __MACOSX/σÄƒσoïμò░μì«/Wikipedia/._Levator ani syndrome - Wikipedia.pdf
- σÄƒσoïμò░μì«/Wikipedia/Intestinal malrotation - Wikipedia.pdf
- __MACOSX/σÄƒσoïμò░μì«/Wikipedia/._Intestinal malrotation - Wikipedia.pdf
- σÄƒσoïμò░μì«/Wikipedia/1-Irritable bowel syndrome - Wikipedia.pdf
- __MACOSX/σÄƒσoïμò░μì«/Wikipedia/._1-Irritable bowel syndrome - Wikipedia.pdf
- σÄƒσoïμò░μì«/Wikipedia/Constipation - Wikipedia.pdf
- __MACOSX/σÄƒσoïμò░μì«/Wikipedia/._Constipation - Wikipedia.pdf
- σÄƒσoïμò░μì«/Wikipedia/Dysbiosis - Wikipedia.pdf
- __MACOSX/σÄƒσoïμò░μì«/Wikipedia/._Dysbiosis - Wikipedia.pdf
- σÄƒσoïμò░μì«/Wikipedia/Functional gastrointestinal disorder - Wikipedia.pdf
- __MACOSX/σÄƒσoïμò░μì«/Wikipedia/._Functional gastrointestinal disorder - Wikipedia.pdf
- σÄƒσoïμò░μì«/Wikipedia/Gut Dysbiosis Promotes Preeclampsia by Regulating Macrophages and Trophoblasts(τoæτáöΘÇÜ-ablesci.com).pdf
- __MACOSX/σÄƒσoïμò░μì«/Wikipedia/._Gut Dysbiosis Promotes Preeclampsia by Regulating Macrophages and Trophoblasts(τoæτáöΘÇÜ-ablesci.com).pdf
- σÄƒσoïμò░μì«/Wikipedia/Indigestion - Wikipedia.pdf
- __MACOSX/σÄƒσoïμò░μì«/Wikipedia/._Indigestion - Wikipedia.pdf
- σÄƒσoïμò░μì«/Wikipedia/Small intestinal bacterial overgrowth - Wikipedia.pdf
- __MACOSX/σÄƒσoïμò░μì«/Wikipedia/._Small intestinal bacterial overgrowth - Wikipedia.pdf
- σÄƒσoïμò░μì«/Wikipedia/Flatulence - Wikipedia.pdf
- __MACOSX/σÄƒσoïμò░μì«/Wikipedia/._Flatulence - Wikipedia.pdf
- σÄƒσoïμò░μì«/Wikipedia/Proctalgia fugax - Wikipedia.pdf
- __MACOSX/σÄƒσoïμò░μì«/Wikipedia/._Proctalgia fugax - Wikipedia.pdf
- σÄƒσoïμò░μì«/Baidu/.DS_Store
- __MACOSX/σÄƒσoïμò░μì«/Baidu/._.DS_Store
- σÄƒσoïμò░μì«/Baidu/Baidu-Chinese/
- __MACOSX/σÄƒσoïμò░μì«/Baidu/._Baidu-Chinese
- σÄƒσoïμò░μì«/Baidu/Baidu-English/
- __MACOSX/σÄƒσoïμò░μì«/Baidu/._Baidu-English
- σÄƒσoïμò░μì«/IBSΦ»äσêåτ╗ôμ₧£/.DS_Store
- __MACOSX/σÄƒσoïμò░μì«/IBSΦ»äσêåτ╗ôμ₧£/._.DS_Store
- σÄƒσoïμò░μì«/IBSΦ»äσêåτ╗ôμ₧£/μ¥ÉμûÖΦ»aσìò∩╝êτ╜æσ¥Ç∩╝ë.xls
- __MACOSX/σÄƒσoïμò░μì«/IBSΦ»äσêåτ╗ôμ₧£/._μ¥ÉμûÖΦ»aσìò∩╝êτ╜æσ¥Ç∩╝ë.xls
- σÄƒσoïμò░μì«/IBSΦ»äσêåτ╗ôμ₧£/ckxΦ»äσêå.xls
- __MACOSX/σÄƒσoïμò░μì«/IBSΦ»äσêåτ╗ôμ₧£/._ckxΦ»äσêå.xls
- σÄƒσoïμò░μì«/IBSΦ»äσêåτ╗ôμ₧£/The summary of total score 1225.xlsx
- __MACOSX/σÄƒσoïμò░μì«/IBSΦ»äσêåτ╗ôμ₧£/._The summary of total score 1225.xlsx
- σÄƒσoïμò░μì«/IBSΦ»äσêåτ╗ôμ₧£/IBSτû╛τùàσêåτ▒╗.docx
- __MACOSX/σÄƒσoïμò░μì«/IBSΦ»äσêåτ╗ôμ₧£/._IBSτû╛τùàσêåτ▒╗.docx
- σÄƒσoïμò░μì«/Baidu/Baidu-Chinese/6-σñoΦéáμ┐ÇΦ║üτùç_τÖ╛σ║aτÖ╛τoæ.pdf
- __MACOSX/σÄƒσoïμò░μì«/Baidu/Baidu-Chinese/._6-σñoΦéáμ┐ÇΦ║üτùç_τÖ╛σ║aτÖ╛τoæ.pdf
- σÄƒσoïμò░μì«/Baidu/Baidu-Chinese/3-Φéáμÿôμ┐Çτ╗╝σÉêσ╛ü∩╝ê2005σ╣┤Σ╕¡σ¢╜σî╗Φì»τoæμèÇσç║τëêτñ╛σç║τëêτÜäσ¢╛Σ╣a∩╝ë_τÖ╛σ║aτÖ╛τoæ.pdf
- __MACOSX/σÄƒσoïμò░μì«/Baidu/Baidu-Chinese/._3-Φéáμÿôμ┐Çτ╗╝σÉêσ╛ü∩╝ê2005σ╣┤Σ╕¡σ¢╜σî╗Φì»τoæμèÇσç║τëêτñ╛σç║τëêτÜäσ¢╛Σ╣a∩╝ë_τÖ╛σ║aτÖ╛τoæ.pdf
- σÄƒσoïμò░μì«/Baidu/Baidu-Chinese/11-σèƒΦâ╜μÇoΦà╣ΦâÇ_τÖ╛σ║aτÖ╛τoæ.pdf
- __MACOSX/σÄƒσoïμò░μì«/Baidu/Baidu-Chinese/._11-σèƒΦâ╜μÇoΦà╣ΦâÇ_τÖ╛σ║aτÖ╛τoæ.pdf
- σÄƒσoïμò░μì«/Baidu/Baidu-Chinese/4-μÿôμ┐Çτ╗ôΦéá_τÖ╛σ║aτÖ╛τoæ.pdf
- __MACOSX/σÄƒσoïμò░μì«/Baidu/Baidu-Chinese/._4-μÿôμ┐Çτ╗ôΦéá_τÖ╛σ║aτÖ╛τoæ.pdf
- σÄƒσoïμò░μì«/Baidu/Baidu-Chinese/9-μàóμÇoσèƒΦâ╜μÇoΣ╛┐τoÿ_τÖ╛σ║aτÖ╛τoæ.pdf
- __MACOSX/σÄƒσoïμò░μì«/Baidu/Baidu-Chinese/._9-μàóμÇoσèƒΦâ╜μÇoΣ╛┐τoÿ_τÖ╛σ║aτÖ╛τoæ.pdf
- σÄƒσoïμò░μì«/Baidu/Baidu-Chinese/11-σèƒΦâ╜μÇoΦà╣ΦâÇ_τÖ╛σ║aτÖ╛τoæ.docx
- __MACOSX/σÄƒσoïμò░μì«/Baidu/Baidu-Chinese/._11-σèƒΦâ╜μÇoΦà╣ΦâÇ_τÖ╛σ║aτÖ╛τoæ.docx
- σÄƒσoïμò░μì«/Baidu/Baidu-Chinese/.DS_Store
- __MACOSX/σÄƒσoïμò░μì«/Baidu/Baidu-Chinese/._.DS_Store
- σÄƒσoïμò░μì«/Baidu/Baidu-Chinese/8-σèƒΦâ╜μÇoΣ╛┐τoÿ_τÖ╛σ║aτÖ╛τoæ.pdf
- __MACOSX/σÄƒσoïμò░μì«/Baidu/Baidu-Chinese/._8-σèƒΦâ╜μÇoΣ╛┐τoÿ_τÖ╛σ║aτÖ╛τoæ.pdf
- σÄƒσoïμò░μì«/Baidu/Baidu-Chinese/2-Φéáμÿôμ┐Çτ╗╝σÉêσ╛ü∩╝êΦéáμÿôμ┐Çτ╗╝σÉêσ╛ü∩╝ë_τÖ╛σ║aτÖ╛τoæ.pdf
- __MACOSX/σÄƒσoïμò░μì«/Baidu/Baidu-Chinese/._2-Φéáμÿôμ┐Çτ╗╝σÉêσ╛ü∩╝êΦéáμÿôμ┐Çτ╗╝σÉêσ╛ü∩╝ë_τÖ╛σ║aτÖ╛τoæ.pdf
- σÄƒσoïμò░μì«/Baidu/Baidu-Chinese/5-μ┐ÇΦ║üμÇoσñoΦéáτùçσÇÖτ╛ñ_τÖ╛σ║aτÖ╛τoæ.docx
- __MACOSX/σÄƒσoïμò░μì«/Baidu/Baidu-Chinese/._5-μ┐ÇΦ║üμÇoσñoΦéáτùçσÇÖτ╛ñ_τÖ╛σ║aτÖ╛τoæ.docx
- σÄƒσoïμò░μì«/Baidu/Baidu-Chinese/3-Φéáμÿôμ┐Çτ╗╝σÉêσ╛ü∩╝ê2005σ╣┤Σ╕¡σ¢╜σî╗Φì»τoæμèÇσç║τëêτñ╛σç║τëêτÜäσ¢╛Σ╣a∩╝ë_τÖ╛σ║aτÖ╛τoæ.docx
- __MACOSX/σÄƒσoïμò░μì«/Baidu/Baidu-Chinese/._3-Φéáμÿôμ┐Çτ╗╝σÉêσ╛ü∩╝ê2005σ╣┤Σ╕¡σ¢╜σî╗Φì»τoæμèÇσç║τëêτñ╛σç║τëêτÜäσ¢╛Σ╣a∩╝ë_τÖ╛σ║aτÖ╛τoæ.docx
- σÄƒσoïμò░μì«/Baidu/Baidu-Chinese/10-σèƒΦâ╜μÇoΦà╣μ│╗_τÖ╛σ║aτÖ╛τoæ.pdf
- __MACOSX/σÄƒσoïμò░μì«/Baidu/Baidu-Chinese/._10-σèƒΦâ╜μÇoΦà╣μ│╗_τÖ╛σ║aτÖ╛τoæ.pdf
- σÄƒσoïμò░μì«/Baidu/Baidu-Chinese/6-σñoΦéáμ┐ÇΦ║üτùç_τÖ╛σ║aτÖ╛τoæ.docx
- __MACOSX/σÄƒσoïμò░μì«/Baidu/Baidu-Chinese/._6-σñoΦéáμ┐ÇΦ║üτùç_τÖ╛σ║aτÖ╛τoæ.docx
- σÄƒσoïμò░μì«/Baidu/Baidu-Chinese/9-μàóμÇoσèƒΦâ╜μÇoΣ╛┐τoÿ_τÖ╛σ║aτÖ╛τoæ.docx
- __MACOSX/σÄƒσoïμò░μì«/Baidu/Baidu-Chinese/._9-μàóμÇoσèƒΦâ╜μÇoΣ╛┐τoÿ_τÖ╛σ║aτÖ╛τoæ.docx
- σÄƒσoïμò░μì«/Baidu/Baidu-Chinese/7-ΦéáΦ║üτùç_τÖ╛σ║aτÖ╛τoæ.pdf
- __MACOSX/σÄƒσoïμò░μì«/Baidu/Baidu-Chinese/._7-ΦéáΦ║üτùç_τÖ╛σ║aτÖ╛τoæ.pdf
- σÄƒσoïμò░μì«/Baidu/Baidu-Chinese/1-IBS∩╝êΦéáμÿôμ┐Çτ╗╝σÉêσ╛ü∩╝ë_τÖ╛σ║aτÖ╛τoæ.pdf
- __MACOSX/σÄƒσoïμò░μì«/Baidu/Baidu-Chinese/._1-IBS∩╝êΦéáμÿôμ┐Çτ╗╝σÉêσ╛ü∩╝ë_τÖ╛σ║aτÖ╛τoæ.pdf
- σÄƒσoïμò░μì«/Baidu/Baidu-Chinese/10-σèƒΦâ╜μÇoΦà╣μ│╗_τÖ╛σ║aτÖ╛τoæ.docx
- __MACOSX/σÄƒσoïμò░μì«/Baidu/Baidu-Chinese/._10-σèƒΦâ╜μÇoΦà╣μ│╗_τÖ╛σ║aτÖ╛τoæ.docx
- σÄƒσoïμò░μì«/Baidu/Baidu-Chinese/1-IBS∩╝êΦéáμÿôμ┐Çτ╗╝σÉêσ╛ü∩╝ë_τÖ╛σ║aτÖ╛τoæ.docx
- __MACOSX/σÄƒσoïμò░μì«/Baidu/Baidu-Chinese/._1-IBS∩╝êΦéáμÿôμ┐Çτ╗╝σÉêσ╛ü∩╝ë_τÖ╛σ║aτÖ╛τoæ.docx
- σÄƒσoïμò░μì«/Baidu/Baidu-Chinese/7-ΦéáΦ║üτùç_τÖ╛σ║aτÖ╛τoæ.docx
- __MACOSX/σÄƒσoïμò░μì«/Baidu/Baidu-Chinese/._7-ΦéáΦ║üτùç_τÖ╛σ║aτÖ╛τoæ.docx
- σÄƒσoïμò░μì«/Baidu/Baidu-Chinese/2-Φéáμÿôμ┐Çτ╗╝σÉêσ╛ü∩╝êΦéáμÿôμ┐Çτ╗╝σÉêσ╛ü∩╝ë_τÖ╛σ║aτÖ╛τoæ.docx
- __MACOSX/σÄƒσoïμò░μì«/Baidu/Baidu-Chinese/._2-Φéáμÿôμ┐Çτ╗╝σÉêσ╛ü∩╝êΦéáμÿôμ┐Çτ╗╝σÉêσ╛ü∩╝ë_τÖ╛σ║aτÖ╛τoæ.docx
- σÄƒσoïμò░μì«/Baidu/Baidu-Chinese/5-μ┐ÇΦ║üμÇoσñoΦéáτùçσÇÖτ╛ñ_τÖ╛σ║aτÖ╛τoæ.pdf
- __MACOSX/σÄƒσoïμò░μì«/Baidu/Baidu-Chinese/._5-μ┐ÇΦ║üμÇoσñoΦéáτùçσÇÖτ╛ñ_τÖ╛σ║aτÖ╛τoæ.pdf
- σÄƒσoïμò░μì«/Baidu/Baidu-Chinese/8-σèƒΦâ╜μÇoΣ╛┐τoÿ_τÖ╛σ║aτÖ╛τoæ.docx
- __MACOSX/σÄƒσoïμò░μì«/Baidu/Baidu-Chinese/._8-σèƒΦâ╜μÇoΣ╛┐τoÿ_τÖ╛σ║aτÖ╛τoæ.docx
- σÄƒσoïμò░μì«/Baidu/Baidu-Chinese/4-μÿôμ┐Çτ╗ôΦéá_τÖ╛σ║aτÖ╛τoæ.docx
- __MACOSX/σÄƒσoïμò░μì«/Baidu/Baidu-Chinese/._4-μÿôμ┐Çτ╗ôΦéá_τÖ╛σ║aτÖ╛τoæ.docx
- σÄƒσoïμò░μì«/Baidu/Baidu-English/11-σèƒΦâ╜μÇoΦà╣ΦâÇ_τÖ╛σ║aτÖ╛τoæ.docx
- __MACOSX/σÄƒσoïμò░μì«/Baidu/Baidu-English/._11-σèƒΦâ╜μÇoΦà╣ΦâÇ_τÖ╛σ║aτÖ╛τoæ.docx
- σÄƒσoïμò░μì«/Baidu/Baidu-English/.~IBS∩╝êΦéáμÿôμ┐Çτ╗╝σÉêσ╛ü∩╝ë_τÖ╛σ║aτÖ╛τoæ.docx
- __MACOSX/σÄƒσoïμò░μì«/Baidu/Baidu-English/._.~IBS∩╝êΦéáμÿôμ┐Çτ╗╝σÉêσ╛ü∩╝ë_τÖ╛σ║aτÖ╛τoæ.docx
- σÄƒσoïμò░μì«/Baidu/Baidu-English/5-μ┐ÇΦ║üμÇoσñoΦéáτùçσÇÖτ╛ñ_τÖ╛σ║aτÖ╛τoæ.docx
- __MACOSX/σÄƒσoïμò░μì«/Baidu/Baidu-English/._5-μ┐ÇΦ║üμÇoσñoΦéáτùçσÇÖτ╛ñ_τÖ╛σ║aτÖ╛τoæ.docx
- σÄƒσoïμò░μì«/Baidu/Baidu-English/3-Φéáμÿôμ┐Çτ╗╝σÉêσ╛ü∩╝ê2005σ╣┤Σ╕¡σ¢╜σî╗Φì»τoæμèÇσç║τëêτñ╛σç║τëêτÜäσ¢╛Σ╣a∩╝ë_τÖ╛σ║aτÖ╛τoæ.docx
- __MACOSX/σÄƒσoïμò░μì«/Baidu/Baidu-English/._3-Φéáμÿôμ┐Çτ╗╝σÉêσ╛ü∩╝ê2005σ╣┤Σ╕¡σ¢╜σî╗Φì»τoæμèÇσç║τëêτñ╛σç║τëêτÜäσ¢╛Σ╣a∩╝ë_τÖ╛σ║aτÖ╛τoæ.docx
- σÄƒσoïμò░μì«/Baidu/Baidu-English/6-σñoΦéáμ┐ÇΦ║üτùç_τÖ╛σ║aτÖ╛τoæ.docx
- __MACOSX/σÄƒσoïμò░μì«/Baidu/Baidu-English/._6-σñoΦéáμ┐ÇΦ║üτùç_τÖ╛σ║aτÖ╛τoæ.docx
- σÄƒσoïμò░μì«/Baidu/Baidu-English/9-μàóμÇoσèƒΦâ╜μÇoΣ╛┐τoÿ_τÖ╛σ║aτÖ╛τoæ.docx
- __MACOSX/σÄƒσoïμò░μì«/Baidu/Baidu-English/._9-μàóμÇoσèƒΦâ╜μÇoΣ╛┐τoÿ_τÖ╛σ║aτÖ╛τoæ.docx
- σÄƒσoïμò░μì«/Baidu/Baidu-English/10-σèƒΦâ╜μÇoΦà╣μ│╗_τÖ╛σ║aτÖ╛τoæ.docx
- __MACOSX/σÄƒσoïμò░μì«/Baidu/Baidu-English/._10-σèƒΦâ╜μÇoΦà╣μ│╗_τÖ╛σ║aτÖ╛τoæ.docx
- σÄƒσoïμò░μì«/Baidu/Baidu-English/1-IBS∩╝êΦéáμÿôμ┐Çτ╗╝σÉêσ╛ü∩╝ë_τÖ╛σ║aτÖ╛τoæ.docx
- __MACOSX/σÄƒσoïμò░μì«/Baidu/Baidu-English/._1-IBS∩╝êΦéáμÿôμ┐Çτ╗╝σÉêσ╛ü∩╝ë_τÖ╛σ║aτÖ╛τoæ.docx
- σÄƒσoïμò░μì«/Baidu/Baidu-English/7-ΦéáΦ║üτùç_τÖ╛σ║aτÖ╛τoæ.docx
- __MACOSX/σÄƒσoïμò░μì«/Baidu/Baidu-English/._7-ΦéáΦ║üτùç_τÖ╛σ║aτÖ╛τoæ.docx
- σÄƒσoïμò░μì«/Baidu/Baidu-English/2-Φéáμÿôμ┐Çτ╗╝σÉêσ╛ü∩╝êΦéáμÿôμ┐Çτ╗╝σÉêσ╛ü∩╝ë_τÖ╛σ║aτÖ╛τoæ.docx
- __MACOSX/σÄƒσoïμò░μì«/Baidu/Baidu-English/._2-Φéáμÿôμ┐Çτ╗╝σÉêσ╛ü∩╝êΦéáμÿôμ┐Çτ╗╝σÉêσ╛ü∩╝ë_τÖ╛σ║aτÖ╛τoæ.docx
- σÄƒσoïμò░μì«/Baidu/Baidu-English/8-σèƒΦâ╜μÇoΣ╛┐τoÿ_τÖ╛σ║aτÖ╛τoæ.docx
- __MACOSX/σÄƒσoïμò░μì«/Baidu/Baidu-English/._8-σèƒΦâ╜μÇoΣ╛┐τoÿ_τÖ╛σ║aτÖ╛τoæ.docx
- σÄƒσoïμò░μì«/Baidu/Baidu-English/4-μÿôμ┐Çτ╗ôΦéá_τÖ╛σ║aτÖ╛τoæ.docx
- __MACOSX/σÄƒσoïμò░μì«/Baidu/Baidu-English/._4-μÿôμ┐Çτ╗ôΦéá_τÖ╛σ║aτÖ╛τoæ.docx
