# Supplementary material for: Assessment of medical information on irritable bowel syndrome information in Wikipedia and Baidu Encyclopedia: comparative study
Source: PeerJ. 2024 May 24;12:e17264. doi: 10.7717/peerj.17264 (PMC11129691; doi:10.7717/peerj.17264)
Supplement: Data S1 [file peerj-12-17264-s001.zip › σÄƒσoïμò░μì«/IBSΦ»äσêåτ╗ôμ₧£/μ¥ÉμûÖΦ»aσìò∩╝êτ╜æσ¥Ç∩╝ë.xls]

## Sheet: 分类index
C: Bowel disorders
C1: IBS
C1a: IBS with predominant constipation
C1b: IBS with predominant diarrhoea
C1c: IBS with mixed bowel habits
C1d: IBS unclassifie
C2: Functional constipation
C3: Functional diarrhoea
C4: Functional abdominal bloating or distension
C5: Unspecified functional bowel disorder
C6: Opioid-induced constipation

## Sheet: Baidu 百科-1
		疾病分类	词条名	词条网址
K58	Irritable bowel syndrome	1	IBS	https://baike.baidu.com/item/IBS/10530572?fromModule=lemma_search-box
K58		1	肠易激综合征	https://baike.baidu.com/item/%E8%82%A0%E6%98%93%E6%BF%80%E7%BB%BC%E5%90%88%E5%BE%81/8456761?fromModule=lemma_inlink
K58		1	易激结肠	https://baike.baidu.com/item/%E6%98%93%E6%BF%80%E7%BB%93%E8%82%A0?fromModule=search-result_lemma
K58		1	激躁性大肠症候群	https://baike.baidu.com/item/%E6%BF%80%E8%BA%81%E6%80%A7%E5%A4%A7%E8%82%A0%E7%97%87%E5%80%99%E7%BE%A4/4549268?fromModule=search-result_lemma
K58		1	大肠激躁症	https://baike.baidu.com/item/%E5%A4%A7%E8%82%A0%E6%BF%80%E8%BA%81%E7%97%87/3109976?fromModule=search-result_lemma
K58		1	肠躁症	https://baike.baidu.com/item/%E8%82%A0%E8%BA%81%E7%97%87/86605?fromModule=search-result_lemma
K58		2	功能性胃肠病	https://baike.baidu.com/item/%E5%8A%9F%E8%83%BD%E6%80%A7%E8%83%83%E8%82%A0%E7%97%85?fromModule=lemma_search-box
K59	Other functional intestinal disorders	2	消化不良	https://baike.baidu.com/item/%E6%B6%88%E5%8C%96%E4%B8%8D%E8%89%AF?fromModule=lemma_search-box
K59		2	胃肠道胀气	https://baike.baidu.com/item/%E8%83%83%E8%82%A0%E9%81%93%E8%83%80%E6%B0%94?fromtitle=%E8%82%A0%E8%83%83%E8%83%80%E6%B0%94&fromid=15646222&fromModule=lemma_search-box
K58.901	Intestinal spasm	3	肠痉挛	https://baike.baidu.com/item/%E8%82%A0%E7%97%89%E6%8C%9B?fromModule=lemma_search-box
K58.901		3	痉挛性结肠炎	https://baike.baidu.com/item/%E7%97%89%E6%8C%9B%E6%80%A7%E7%BB%93%E8%82%A0%E7%82%8E
K58.902	Allergic colitis	3	过敏性结肠炎	https://baike.baidu.com/item/%E8%BF%87%E6%95%8F%E6%80%A7%E7%BB%93%E8%82%A0%E7%82%8E?fromModule=lemma_search-box
K59.0	Constipation	3	便秘	https://baike.baidu.com/item/%E4%BE%BF%E7%A7%98/332148?fromModule=lemma-qiyi_sense-lemma
K59.0		3	功能性便秘	https://baike.baidu.com/item/%E5%8A%9F%E8%83%BD%E6%80%A7%E4%BE%BF%E7%A7%98?fromModule=lemma_search-box
K59.0		3	弛缓性便秘	https://baike.baidu.com/item/%E5%BC%9B%E7%BC%93%E6%80%A7%E4%BE%BF%E7%A7%98?fromModule=lemma_search-box
K59.0		3	慢性功能性便秘	https://baike.baidu.com/item/%E6%85%A2%E6%80%A7%E5%8A%9F%E8%83%BD%E6%80%A7%E4%BE%BF%E7%A7%98?fromModule=lemma_search-box
K59.1	Functional diarrhoea	3	功能性腹泻	https://baike.baidu.com/item/%E5%8A%9F%E8%83%BD%E6%80%A7%E8%85%B9%E6%B3%BB?fromModule=lemma_search-box
K59.2	Neurogenic bowel, not elsewhere classified	3	神经源性肠道	https://baike.baidu.com/item/%E7%A5%9E%E7%BB%8F%E6%BA%90%E6%80%A7%E8%82%A0%E9%81%93?fromModule=lemma_search-box
K59.801	Splenic flexure syndrome	3	脾曲综合征	https://baike.baidu.com/item/%E8%84%BE%E6%9B%B2%E7%BB%BC%E5%90%88%E5%BE%81/749916?fromModule=search-result_lemma
K59.101	dysbiosis	3	小肠菌群过度生长综合征	https://baike.baidu.com/item/%E5%B0%8F%E8%82%A0%E8%8F%8C%E7%BE%A4%E8%BF%87%E5%BA%A6%E7%94%9F%E9%95%BF%E7%BB%BC%E5%90%88%E5%BE%81/56353952?fromModule=search-result_lemma
		3	肠道菌群失调	https://baike.baidu.com/item/%E8%82%A0%E9%81%93%E8%8F%8C%E7%BE%A4%E5%A4%B1%E8%B0%83%E7%97%87?fromtitle=%E8%82%A0%E9%81%93%E8%8F%8C%E7%BE%A4%E5%A4%B1%E8%B0%83&fromid=2290215&fromModule=lemma_search-box
K59.4	Anal spasm	4	肛门痉挛	https://baike.baidu.com/item/%E7%97%89%E6%8C%9B%E6%80%A7%E8%82%9B%E9%97%A8%E7%9B%B4%E8%82%A0%E7%97%9B?fromtitle=%E8%82%9B%E9%97%A8%E7%97%89%E6%8C%9B&fromid=16011207&fromModule=lemma_search-box
K59.800x002	Intestinal dilatation	4	肠管扩张	https://baike.baidu.com/item/%E8%82%A0%E7%AE%A1%E6%89%A9%E5%BC%A0/10623317?fromModule=search-result_lemma
						3

## Sheet: Wikipedia-1
			词条名	词条网址
K58	Irritable bowel syndrome	1	Irritable bowel syndrome	https://en.wikipedia.org/wiki/Irritable_bowel_syndrome
K59	Other functional intestinal disorders	2	Indigestion	https://en.wikipedia.org/wiki/Indigestion#Functional
K58		3	Functional gastrointetinal disorder	https://en.wikipedia.org/wiki/Functional_gastrointestinal_disorder
K59.0	Constipation	3	Constipation	https://en.wikipedia.org/wiki/Constipation
K59.0		3	Functional constipation	https://en.wikipedia.org/wiki/Functional_constipation
K59.2	Neurogenic bowel, not elsewhere classified	3	Neurogenic bowel dusfunction	https://en.wikipedia.org/wiki/Neurogenic_bowel_dysfunction
K59.4		3	Intestinal malrotation	https://en.wikipedia.org/wiki/Intestinal_malrotation
K59.101	dysbiosis	3	Dysbiosis	https://en.wikipedia.org/wiki/Dysbiosis
		3	Small intestinal bacterial overgrowth	https://en.wikipedia.org/wiki/Small_intestinal_bacterial_overgrowth
K59.4	Anal spasm	4	Proctalgia fugax	https://en.wikipedia.org/wiki/Proctalgia_fugax
K59.8	Other specified functional intestinal disorders,Atony of colon	4	Levator ani syndrome	https://en.wikipedia.org/wiki/Intestinal_malrotation
