# Supplementary material for: Assessment of medical information on irritable bowel syndrome information in Wikipedia and Baidu Encyclopedia: comparative study
Source: PeerJ. 2024 May 24;12:e17264. doi: 10.7717/peerj.17264 (PMC11129691; doi:10.7717/peerj.17264)
Supplement: Data S1 [file peerj-12-17264-s001.zip › σÄƒσoïμò░μì«/IBSΦ»äσêåτ╗ôμ₧£/ckxΦ»äσêå.xls]

## Sheet: DicernS
DicernS	Score	Titile	Dcate	Reviewer	WB
1	3	IBS	1	A	1
2	4	IBS	1	A	1
3	3	IBS	1	A	1
4	2	IBS	1	A	1
5	5	IBS	1	A	1
6	3	IBS	1	A	1
7	1	IBS	1	A	1
8	3	IBS	1	A	1
9	3	IBS	1	A	1
10	3	IBS	1	A	1
11	2	IBS	1	A	1
12	1	IBS	1	A	1
13	1	IBS	1	A	1
14	3	IBS	1	A	1
15	3	IBS	1	A	1
16	3	IBS	1	A	1
1	3	肠易激综合征	1	A	2
2	4	肠易激综合征	1	A	2
3	4	肠易激综合征	1	A	2
4	4	肠易激综合征	1	A	2
5	5	肠易激综合征	1	A	2
6	3	肠易激综合征	1	A	2
7	4	肠易激综合征	1	A	2
8	3	肠易激综合征	1	A	2
9	3	肠易激综合征	1	A	2
10	4	肠易激综合征	1	A	2
11	3	肠易激综合征	1	A	2
12	1	肠易激综合征	1	A	2
13	1	肠易激综合征	1	A	2
14	4	肠易激综合征	1	A	2
15	3	肠易激综合征	1	A	2
16	3	肠易激综合征	1	A	2
1	5	易激结肠	1	A	2
2	5	易激结肠	1	A	2
3	4	易激结肠	1	A	2
4	2	易激结肠	1	A	2
5	1	易激结肠	1	A	2
6	3	易激结肠	1	A	2
7	4	易激结肠	1	A	2
8	4	易激结肠	1	A	2
9	4	易激结肠	1	A	2
10	4	易激结肠	1	A	2
11	3	易激结肠	1	A	2
12	1	易激结肠	1	A	2
13	1	易激结肠	1	A	2
14	4	易激结肠	1	A	2
15	3	易激结肠	1	A	2
16	3	易激结肠	1	A	2
1	3	激躁性大肠症候群	1	A	2
2	5	激躁性大肠症候群	1	A	2
3	3	激躁性大肠症候群	1	A	2
4	1	激躁性大肠症候群	1	A	2
5	1	激躁性大肠症候群	1	A	2
6	3	激躁性大肠症候群	1	A	2
7	4	激躁性大肠症候群	1	A	2
8	2	激躁性大肠症候群	1	A	2
9	4	激躁性大肠症候群	1	A	2
10	4	激躁性大肠症候群	1	A	2
11	1	激躁性大肠症候群	1	A	2
12	1	激躁性大肠症候群	1	A	2
13	1	激躁性大肠症候群	1	A	2
14	3	激躁性大肠症候群	1	A	2
15	1	激躁性大肠症候群	1	A	2
16	2	激躁性大肠症候群	1	A	2
1	2	大肠激躁症	1	A	1
2	4	大肠激躁症	1	A	1
3	2	大肠激躁症	1	A	1
4	1	大肠激躁症	1	A	1
5	1	大肠激躁症	1	A	1
6	2	大肠激躁症	1	A	1
7	1	大肠激躁症	1	A	1
8	2	大肠激躁症	1	A	1
9	1	大肠激躁症	1	A	1
10	1	大肠激躁症	1	A	1
11	1	大肠激躁症	1	A	1
12	1	大肠激躁症	1	A	1
13	1	大肠激躁症	1	A	1
14	1	大肠激躁症	1	A	1
15	1	大肠激躁症	1	A	1
16	1	大肠激躁症	1	A	1
1	2	肠躁症	1	A	1
2	4	肠躁症	1	A	1
3	4	肠躁症	1	A	1
4	3	肠躁症	1	A	1
5	3	肠躁症	1	A	1
6	3	肠躁症	1	A	1
7	2	肠躁症	1	A	1
8	1	肠躁症	1	A	1
9	1	肠躁症	1	A	1
10	1	肠躁症	1	A	1
11	1	肠躁症	1	A	1
12	1	肠躁症	1	A	1
13	1	肠躁症	1	A	1
14	1	肠躁症	1	A	1
15	1	肠躁症	1	A	1
16	1	肠躁症	1	A	1
1	3	功能性胃肠病	2	A	1
2	3	功能性胃肠病	2	A	1
3	3	功能性胃肠病	2	A	1
4	3	功能性胃肠病	2	A	1
5	4	功能性胃肠病	2	A	1
6	3	功能性胃肠病	2	A	1
7	4	功能性胃肠病	2	A	1
8	2	功能性胃肠病	2	A	1
9	3	功能性胃肠病	2	A	1
10	4	功能性胃肠病	2	A	1
11	1	功能性胃肠病	2	A	1
12	1	功能性胃肠病	2	A	1
13	3	功能性胃肠病	2	A	1
14	3	功能性胃肠病	2	A	1
15	3	功能性胃肠病	2	A	1
16	2	功能性胃肠病	2	A	1
1	5	消化不良	2	A	1
2	5	消化不良	2	A	1
3	4	消化不良	2	A	1
4	1	消化不良	2	A	1
5	1	消化不良	2	A	1
6	3	消化不良	2	A	1
7	4	消化不良	2	A	1
8	2	消化不良	2	A	1
9	3	消化不良	2	A	1
10	3	消化不良	2	A	1
11	1	消化不良	2	A	1
12	1	消化不良	2	A	1
13	1	消化不良	2	A	1
14	1	消化不良	2	A	1
15	1	消化不良	2	A	1
16	2	消化不良	2	A	1
1	3	胃肠道胀气	2	A	1
2	2	胃肠道胀气	2	A	1
3	3	胃肠道胀气	2	A	1
4	1	胃肠道胀气	2	A	1
5	3	胃肠道胀气	2	A	1
6	2	胃肠道胀气	2	A	1
7	1	胃肠道胀气	2	A	1
8	1	胃肠道胀气	2	A	1
9	2	胃肠道胀气	2	A	1
10	3	胃肠道胀气	2	A	1
11	1	胃肠道胀气	2	A	1
12	1	胃肠道胀气	2	A	1
13	1	胃肠道胀气	2	A	1
14	5	胃肠道胀气	2	A	1
15	2	胃肠道胀气	2	A	1
16	2	胃肠道胀气	2	A	1
1	3	肠痉挛	3	A	1
2	3	肠痉挛	3	A	1
3	4	肠痉挛	3	A	1
4	3	肠痉挛	3	A	1
5	4	肠痉挛	3	A	1
6	3	肠痉挛	3	A	1
7	1	肠痉挛	3	A	1
8	1	肠痉挛	3	A	1
9	4	肠痉挛	3	A	1
10	4	肠痉挛	3	A	1
11	1	肠痉挛	3	A	1
12	1	肠痉挛	3	A	1
13	1	肠痉挛	3	A	1
14	4	肠痉挛	3	A	1
15	1	肠痉挛	3	A	1
16	3	肠痉挛	3	A	1
1	3	痉挛性结肠炎	3	A	1
2	2	痉挛性结肠炎	3	A	1
3	3	痉挛性结肠炎	3	A	1
4	1	痉挛性结肠炎	3	A	1
5	3	痉挛性结肠炎	3	A	1
6	3	痉挛性结肠炎	3	A	1
7	1	痉挛性结肠炎	3	A	1
8	1	痉挛性结肠炎	3	A	1
9	1	痉挛性结肠炎	3	A	1
10	1	痉挛性结肠炎	3	A	1
11	1	痉挛性结肠炎	3	A	1
12	1	痉挛性结肠炎	3	A	1
13	1	痉挛性结肠炎	3	A	1
14	1	痉挛性结肠炎	3	A	1
15	1	痉挛性结肠炎	3	A	1
16	2	痉挛性结肠炎	3	A	1
1	4	过敏性结肠炎	3	A	1
2	4	过敏性结肠炎	3	A	1
3	4	过敏性结肠炎	3	A	1
4	1	过敏性结肠炎	3	A	1
5	3	过敏性结肠炎	3	A	1
6	4	过敏性结肠炎	3	A	1
7	4	过敏性结肠炎	3	A	1
8	1	过敏性结肠炎	3	A	1
9	3	过敏性结肠炎	3	A	1
10	3	过敏性结肠炎	3	A	1
11	1	过敏性结肠炎	3	A	1
12	4	过敏性结肠炎	3	A	1
13	1	过敏性结肠炎	3	A	1
14	3	过敏性结肠炎	3	A	1
15	1	过敏性结肠炎	3	A	1
16	3	过敏性结肠炎	3	A	1
1	3	便秘	3	A	2
2	4	便秘	3	A	2
3	4	便秘	3	A	2
4	4	便秘	3	A	2
5	5	便秘	3	A	2
6	4	便秘	3	A	2
7	4	便秘	3	A	2
8	1	便秘	3	A	2
9	4	便秘	3	A	2
10	4	便秘	3	A	2
11	1	便秘	3	A	2
12	1	便秘	3	A	2
13	1	便秘	3	A	2
14	4	便秘	3	A	2
15	1	便秘	3	A	2
16	3	便秘	3	A	2
1	4	功能性便秘	3	A	2
2	4	功能性便秘	3	A	2
3	4	功能性便秘	3	A	2
4	4	功能性便秘	3	A	2
5	5	功能性便秘	3	A	2
6	4	功能性便秘	3	A	2
7	5	功能性便秘	3	A	2
8	4	功能性便秘	3	A	2
9	4	功能性便秘	3	A	2
10	4	功能性便秘	3	A	2
11	3	功能性便秘	3	A	2
12	1	功能性便秘	3	A	2
13	1	功能性便秘	3	A	2
14	4	功能性便秘	3	A	2
15	3	功能性便秘	3	A	2
16	4	功能性便秘	3	A	2
1	3	弛缓性便秘	3	A	2
2	3	弛缓性便秘	3	A	2
3	4	弛缓性便秘	3	A	2
4	4	弛缓性便秘	3	A	2
5	5	弛缓性便秘	3	A	2
6	3	弛缓性便秘	3	A	2
7	5	弛缓性便秘	3	A	2
8	2	弛缓性便秘	3	A	2
9	4	弛缓性便秘	3	A	2
10	3	弛缓性便秘	3	A	2
11	1	弛缓性便秘	3	A	2
12	1	弛缓性便秘	3	A	2
13	1	弛缓性便秘	3	A	2
14	3	弛缓性便秘	3	A	2
15	1	弛缓性便秘	3	A	2
16	3	弛缓性便秘	3	A	2
1	4	慢性功能性便秘	3	A	2
2	4	慢性功能性便秘	3	A	2
3	4	慢性功能性便秘	3	A	2
4	3	慢性功能性便秘	3	A	2
5	4	慢性功能性便秘	3	A	2
6	4	慢性功能性便秘	3	A	2
7	3	慢性功能性便秘	3	A	2
8	1	慢性功能性便秘	3	A	2
9	3	慢性功能性便秘	3	A	2
10	3	慢性功能性便秘	3	A	2
11	1	慢性功能性便秘	3	A	2
12	1	慢性功能性便秘	3	A	2
13	1	慢性功能性便秘	3	A	2
14	5	慢性功能性便秘	3	A	2
15	1	慢性功能性便秘	3	A	2
16	4	慢性功能性便秘	3	A	2
1	3	功能性腹泻	3	A	2
2	3	功能性腹泻	3	A	2
3	4	功能性腹泻	3	A	2
4	3	功能性腹泻	3	A	2
5	4	功能性腹泻	3	A	2
6	4	功能性腹泻	3	A	2
7	1	功能性腹泻	3	A	2
8	2	功能性腹泻	3	A	2
9	3	功能性腹泻	3	A	2
10	3	功能性腹泻	3	A	2
11	1	功能性腹泻	3	A	2
12	1	功能性腹泻	3	A	2
13	1	功能性腹泻	3	A	2
14	3	功能性腹泻	3	A	2
15	1	功能性腹泻	3	A	2
16	3	功能性腹泻	3	A	2
1	2	神经源性肠道	3	A	2
2	2	神经源性肠道	3	A	2
3	3	神经源性肠道	3	A	2
4	3	神经源性肠道	3	A	2
5	4	神经源性肠道	3	A	2
6	3	神经源性肠道	3	A	2
7	1	神经源性肠道	3	A	2
8	1	神经源性肠道	3	A	2
9	1	神经源性肠道	3	A	2
10	1	神经源性肠道	3	A	2
11	1	神经源性肠道	3	A	2
12	1	神经源性肠道	3	A	2
13	1	神经源性肠道	3	A	2
14	1	神经源性肠道	3	A	2
15	1	神经源性肠道	3	A	2
16	2	神经源性肠道	3	A	2
1	3	脾曲综合征	3	A	2
2	3	脾曲综合征	3	A	2
3	3	脾曲综合征	3	A	2
4	4	脾曲综合征	3	A	2
5	1	脾曲综合征	3	A	2
6	3	脾曲综合征	3	A	2
7	4	脾曲综合征	3	A	2
8	1	脾曲综合征	3	A	2
9	1	脾曲综合征	3	A	2
10	1	脾曲综合征	3	A	2
11	1	脾曲综合征	3	A	2
12	1	脾曲综合征	3	A	2
13	1	脾曲综合征	3	A	2
14	3	脾曲综合征	3	A	2
15	1	脾曲综合征	3	A	2
16	3	脾曲综合征	3	A	2
1	2	小肠菌群过度生长综合征	3	A	2
2	3	小肠菌群过度生长综合征	3	A	2
3	3	小肠菌群过度生长综合征	3	A	2
4	4	小肠菌群过度生长综合征	3	A	2
5	4	小肠菌群过度生长综合征	3	A	2
6	3	小肠菌群过度生长综合征	3	A	2
7	1	小肠菌群过度生长综合征	3	A	2
8	1	小肠菌群过度生长综合征	3	A	2
9	1	小肠菌群过度生长综合征	3	A	2
10	1	小肠菌群过度生长综合征	3	A	2
11	1	小肠菌群过度生长综合征	3	A	2
12	1	小肠菌群过度生长综合征	3	A	2
13	1	小肠菌群过度生长综合征	3	A	2
14	1	小肠菌群过度生长综合征	3	A	2
15	1	小肠菌群过度生长综合征	3	A	2
16	2	小肠菌群过度生长综合征	3	A	2
1	3	肠道菌群失调	3	A	2
2	3	肠道菌群失调	3	A	2
3	4	肠道菌群失调	3	A	2
4	4	肠道菌群失调	3	A	2
5	4	肠道菌群失调	3	A	2
6	3	肠道菌群失调	3	A	2
7	4	肠道菌群失调	3	A	2
8	3	肠道菌群失调	3	A	2
9	4	肠道菌群失调	3	A	2
10	4	肠道菌群失调	3	A	2
11	1	肠道菌群失调	3	A	2
12	1	肠道菌群失调	3	A	2
13	1	肠道菌群失调	3	A	2
14	4	肠道菌群失调	3	A	2
15	1	肠道菌群失调	3	A	2
16	4	肠道菌群失调	3	A	2
1	3	痉挛性肛门直肠痛	3	A	2
2	4	痉挛性肛门直肠痛	3	A	2
3	4	痉挛性肛门直肠痛	3	A	2
4	1	痉挛性肛门直肠痛	3	A	2
5	1	痉挛性肛门直肠痛	3	A	2
6	3	痉挛性肛门直肠痛	3	A	2
7	4	痉挛性肛门直肠痛	3	A	2
8	3	痉挛性肛门直肠痛	3	A	2
9	4	痉挛性肛门直肠痛	3	A	2
10	4	痉挛性肛门直肠痛	3	A	2
11	1	痉挛性肛门直肠痛	3	A	2
12	1	痉挛性肛门直肠痛	3	A	2
13	1	痉挛性肛门直肠痛	3	A	2
14	4	痉挛性肛门直肠痛	3	A	2
15	3	痉挛性肛门直肠痛	3	A	2
16	3	痉挛性肛门直肠痛	3	A	2
1	3	肠管扩张	3	A	2
2	4	肠管扩张	3	A	2
3	4	肠管扩张	3	A	2
4	1	肠管扩张	3	A	2
5	1	肠管扩张	3	A	2
6	3	肠管扩张	3	A	2
7	4	肠管扩张	3	A	2
8	1	肠管扩张	3	A	2
9	3	肠管扩张	3	A	2
10	3	肠管扩张	3	A	2
11	1	肠管扩张	3	A	2
12	1	肠管扩张	3	A	2
13	1	肠管扩张	3	A	2
14	3	肠管扩张	3	A	2
15	1	肠管扩张	3	A	2
16	3	肠管扩张	3	A	2
1	4	Irritable bowel syndrome	1	A	2
2	5	Irritable bowel syndrome	1	A	2
3	4	Irritable bowel syndrome	1	A	2
4	4	Irritable bowel syndrome	1	A	2
5	5	Irritable bowel syndrome	1	A	2
6	4	Irritable bowel syndrome	1	A	2
7	4	Irritable bowel syndrome	1	A	2
8	4	Irritable bowel syndrome	1	A	2
9	4	Irritable bowel syndrome	1	A	2
10	4	Irritable bowel syndrome	1	A	2
11	4	Irritable bowel syndrome	1	A	2
12	1	Irritable bowel syndrome	1	A	2
13	1	Irritable bowel syndrome	1	A	2
14	4	Irritable bowel syndrome	1	A	2
15	3	Irritable bowel syndrome	1	A	2
16	4	Irritable bowel syndrome	1	A	2
1	5	Indigestion	2	A	1
2	5	Indigestion	2	A	1
3	4	Indigestion	2	A	1
4	4	Indigestion	2	A	1
5	5	Indigestion	2	A	1
6	4	Indigestion	2	A	1
7	4	Indigestion	2	A	1
8	4	Indigestion	2	A	1
9	4	Indigestion	2	A	1
10	4	Indigestion	2	A	1
11	2	Indigestion	2	A	1
12	1	Indigestion	2	A	1
13	1	Indigestion	2	A	1
14	4	Indigestion	2	A	1
15	1	Indigestion	2	A	1
16	4	Indigestion	2	A	1
1	3	Functional gastrointetinal disorder	2	A	1
2	3	Functional gastrointetinal disorder	2	A	1
3	3	Functional gastrointetinal disorder	2	A	1
4	4	Functional gastrointetinal disorder	2	A	1
5	5	Functional gastrointetinal disorder	2	A	1
6	3	Functional gastrointetinal disorder	2	A	1
7	4	Functional gastrointetinal disorder	2	A	1
8	3	Functional gastrointetinal disorder	2	A	1
9	3	Functional gastrointetinal disorder	2	A	1
10	2	Functional gastrointetinal disorder	2	A	1
11	1	Functional gastrointetinal disorder	2	A	1
12	1	Functional gastrointetinal disorder	2	A	1
13	1	Functional gastrointetinal disorder	2	A	1
14	4	Functional gastrointetinal disorder	2	A	1
15	3	Functional gastrointetinal disorder	2	A	1
16	4	Functional gastrointetinal disorder	2	A	1
1	5	Constipation	3	A	2
2	4	Constipation	3	A	2
3	4	Constipation	3	A	2
4	4	Constipation	3	A	2
5	5	Constipation	3	A	2
6	4	Constipation	3	A	2
7	4	Constipation	3	A	2
8	3	Constipation	3	A	2
9	4	Constipation	3	A	2
10	4	Constipation	3	A	2
11	3	Constipation	3	A	2
12	1	Constipation	3	A	2
13	1	Constipation	3	A	2
14	4	Constipation	3	A	2
15	3	Constipation	3	A	2
16	4	Constipation	3	A	2
1	3	Functional constipation	3	A	2
2	3	Functional constipation	3	A	2
3	4	Functional constipation	3	A	2
4	4	Functional constipation	3	A	2
5	5	Functional constipation	3	A	2
6	4	Functional constipation	3	A	2
7	5	Functional constipation	3	A	2
8	3	Functional constipation	3	A	2
9	1	Functional constipation	3	A	2
10	1	Functional constipation	3	A	2
11	1	Functional constipation	3	A	2
12	1	Functional constipation	3	A	2
13	1	Functional constipation	3	A	2
14	3	Functional constipation	3	A	2
15	1	Functional constipation	3	A	2
16	3	Functional constipation	3	A	2
1	3	Neurogenic bowel dusfunction	3	A	2
2	4	Neurogenic bowel dusfunction	3	A	2
3	4	Neurogenic bowel dusfunction	3	A	2
4	5	Neurogenic bowel dusfunction	3	A	2
5	5	Neurogenic bowel dusfunction	3	A	2
6	4	Neurogenic bowel dusfunction	3	A	2
7	4	Neurogenic bowel dusfunction	3	A	2
8	1	Neurogenic bowel dusfunction	3	A	2
9	3	Neurogenic bowel dusfunction	3	A	2
10	1	Neurogenic bowel dusfunction	3	A	2
11	1	Neurogenic bowel dusfunction	3	A	2
12	1	Neurogenic bowel dusfunction	3	A	2
13	1	Neurogenic bowel dusfunction	3	A	2
14	1	Neurogenic bowel dusfunction	3	A	2
15	3	Neurogenic bowel dusfunction	3	A	2
16	3	Neurogenic bowel dusfunction	3	A	2
1	4	Intestinal malrotation	3	A	2
2	4	Intestinal malrotation	3	A	2
3	4	Intestinal malrotation	3	A	2
4	4	Intestinal malrotation	3	A	2
5	5	Intestinal malrotation	3	A	2
6	4	Intestinal malrotation	3	A	2
7	4	Intestinal malrotation	3	A	2
8	3	Intestinal malrotation	3	A	2
9	3	Intestinal malrotation	3	A	2
10	3	Intestinal malrotation	3	A	2
11	1	Intestinal malrotation	3	A	2
12	1	Intestinal malrotation	3	A	2
13	1	Intestinal malrotation	3	A	2
14	3	Intestinal malrotation	3	A	2
15	1	Intestinal malrotation	3	A	2
16	3	Intestinal malrotation	3	A	2
1	4	Dysbiosis	3	A	2
2	4	Dysbiosis	3	A	2
3	4	Dysbiosis	3	A	2
4	4	Dysbiosis	3	A	2
5	5	Dysbiosis	3	A	2
6	4	Dysbiosis	3	A	2
7	4	Dysbiosis	3	A	2
8	3	Dysbiosis	3	A	2
9	4	Dysbiosis	3	A	2
10	4	Dysbiosis	3	A	2
11	1	Dysbiosis	3	A	2
12	1	Dysbiosis	3	A	2
13	1	Dysbiosis	3	A	2
14	4	Dysbiosis	3	A	2
15	1	Dysbiosis	3	A	2
16	4	Dysbiosis	3	A	2
1	4	Small intestinal bacterial overgrowth	3	A	2
2	4	Small intestinal bacterial overgrowth	3	A	2
3	4	Small intestinal bacterial overgrowth	3	A	2
4	4	Small intestinal bacterial overgrowth	3	A	2
5	5	Small intestinal bacterial overgrowth	3	A	2
6	4	Small intestinal bacterial overgrowth	3	A	2
7	4	Small intestinal bacterial overgrowth	3	A	2
8	3	Small intestinal bacterial overgrowth	3	A	2
9	4	Small intestinal bacterial overgrowth	3	A	2
10	4	Small intestinal bacterial overgrowth	3	A	2
11	3	Small intestinal bacterial overgrowth	3	A	2
12	1	Small intestinal bacterial overgrowth	3	A	2
13	1	Small intestinal bacterial overgrowth	3	A	2
14	4	Small intestinal bacterial overgrowth	3	A	2
15	1	Small intestinal bacterial overgrowth	3	A	2
16	4	Small intestinal bacterial overgrowth	3	A	2
1	3	Proctalgia fugax	3	A	2
2	4	Proctalgia fugax	3	A	2
3	4	Proctalgia fugax	3	A	2
4	4	Proctalgia fugax	3	A	2
5	5	Proctalgia fugax	3	A	2
6	4	Proctalgia fugax	3	A	2
7	4	Proctalgia fugax	3	A	2
8	3	Proctalgia fugax	3	A	2
9	3	Proctalgia fugax	3	A	2
10	3	Proctalgia fugax	3	A	2
11	1	Proctalgia fugax	3	A	2
12	1	Proctalgia fugax	3	A	2
13	1	Proctalgia fugax	3	A	2
14	4	Proctalgia fugax	3	A	2
15	1	Proctalgia fugax	3	A	2
16	3	Proctalgia fugax	3	A	2
1	3	Levator ani syndrome	3	A	2
2	3	Levator ani syndrome	3	A	2
3	4	Levator ani syndrome	3	A	2
4	4	Levator ani syndrome	3	A	2
5	5	Levator ani syndrome	3	A	2
6	4	Levator ani syndrome	3	A	2
7	4	Levator ani syndrome	3	A	2
8	3	Levator ani syndrome	3	A	2
9	3	Levator ani syndrome	3	A	2
10	3	Levator ani syndrome	3	A	2
11	1	Levator ani syndrome	3	A	2
12	1	Levator ani syndrome	3	A	2
13	1	Levator ani syndrome	3	A	2
14	1	Levator ani syndrome	3	A	2
15	1	Levator ani syndrome	3	A	2
16	3	Levator ani syndrome	3	A	2

## Sheet: JAMA+GQS
		reviewer1
A		ITEM	JAMA1	JAMA2	JAMA3	JAMA4	JT		GQS
A		IBS	0	1	1	1	3		3
A		肠易激综合征	1	1	1	1	4		4
A		易激结肠	0	0	1	1	2		3
A		激躁性大肠症候群	0	0	1	1	2		2
A		大肠激躁症	0	0	1	1	2		2
A		肠躁症	0	1	1	1	3		2
A		功能性胃肠病	1	1	1	1	4		4
A		消化不良	0	0	1	1	2		4
A		胃肠道胀气	0	1	1	1	3		4
A		肠痉挛	1	1	1	1	4		4
A		痉挛性结肠炎	0	0	1	1	2		2
A		过敏性结肠炎	0	0	1	1	2		4
A		便秘	1	1	1	1	4		4
A		功能性便秘	1	1	1	1	4		4
A		弛缓性便秘	0	1	1	1	3		3
A		慢性功能性便秘	0	1	1	1	3		3
A		功能性腹泻	1	1	1	1	4		3
A		神经源性肠道	0	1	1	1	3		2
A		脾曲综合征	0	1	1	1	3		2
A		小肠菌群过度生长综合征	0	1	1	1	3		2
A		肠道菌群失调	1	1	1	1	4		4
A		痉挛性肛门直肠痛	0	0	1	1	2		3
A		肠管扩张	0	0	1	1	2		3
A		肛提肌综合征	1	1	1	1	4		3
A		肠旋转不良	0	1	1	1	3		3
A		Irritable bowel syndrome	1	1	1	1	4		4
A		Indigestion	1	1	1	1	4		4
A		Functional gastrointetinal disorder	1	1	1	1	4		3
A		Constipation	1	1	1	1	4		3
A		Functional constipation	1	1	1	1	4		3
A		Neurogenic bowel dusfunction	1	1	1	1	4		3
A		Intestinal malrotation	1	1	1	1	4		3
A		Dysbiosis	1	1	1	1	4		4
A		Small intestinal bacterial overgrowth	1	1	1	1	4		4
A		Proctalgia fugax	1	1	1	1	4		3
A		Levator ani syndrome	1	1	1	1	4		3
